# Supplementary material for: Left Ventricular Assist Device Implantation in Cancer-Therapy-Related Heart Failure
Source: Life (Basel). 2022 Sep 24;12(10):1485. doi: 10.3390/life12101485 (PMC9605306; doi:10.3390/life12101485)
Supplement: Supplementary file 1 [file life-12-01485-s001.zip]

Archive with 1 entries (1 files):
- life-1725147-supplementary.pdf
